# Supplementary material for: The influence of different intervention measures on improving mobile phone addiction among teenagers or young adults: a systematic review and network meta-analysis
Source: Front Psychiatry. 2025 Sep 17;16:1629251. doi: 10.3389/fpsyt.2025.1629251 (PMC12484140; doi:10.3389/fpsyt.2025.1629251)
Supplement: Supplementary file 1 [file DataSheet1.zip]

Archive with 3 entries (2 files):
- Supplementary materials/
- Supplementary materials/Appendix 1-Search strategy.DOCX
- Supplementary materials/Appendix 2-Forest plot.docx
